# Supplementary material for: An adaptive method for determining the optimal number of topics in topic modeling
Source: PeerJ Comput Sci. 2025 Feb 28;11:e2723. doi: 10.7717/peerj-cs.2723 (PMC11888909; doi:10.7717/peerj-cs.2723)
Supplement: Supplemental Information 1 [file peerj-cs-11-2723-s001.zip]

Archive with 35 entries (25 files):
- Code/
- Code/input/
- Code/input/ag_news/
- Code/input/ag_news/ag_news.xlsx
- Code/input/ag_news/ag_news_gsdmm.xlsx
- Code/input/ag_news/ag_news_seanmf.xlsx
- Code/input/bbcnews/
- Code/input/bbcnews/bbcnews.xlsx
- Code/input/bbcnews/bbcnews_kmeans.xlsx
- Code/input/bbcnews/bbcnews_lda.xlsx
- Code/input/bbcnews/bbcnews_nmf.xlsx
- Code/input/bbcsport/
- Code/input/bbcsport/bbcsport.xlsx
- Code/input/bbcsport/bbcsport_kmeans.xlsx
- Code/input/bbcsport/bbcsport_lda.xlsx
- Code/input/bbcsport/bbcsport_nmf.xlsx
- Code/input/reuters/
- Code/input/reuters/reuters.xlsx
- Code/input/reuters/reuters_kmeans.xlsx
- Code/input/reuters/reuters_lda.xlsx
- Code/input/reuters/reuters_nmf.xlsx
- Code/input/snippets1/
- Code/input/snippets1/snippets1.xlsx
- Code/input/snippets1/snippets1_gsdmm.xlsx
- Code/input/snippets1/snippets1_seanmf.xlsx
- Code/input/snippets2/
- Code/input/snippets2/snippets2.xlsx
- Code/input/snippets2/snippets2_gsdmm.xlsx
- Code/input/snippets2/snippets2_seanmf.xlsx
- Code/metrics.ipynb
- Code/output/
- Code/output/.ipynb_checkpoints/
- Code/output/all_inter_class_distance.xlsx
- Code/Stability Analysis.ipynb
- Code/Topic models.ipynb
