# Supplementary material for: An adaptive method for determining the optimal number of topics in topic modeling
Source: PeerJ Comput Sci. 2025 Feb 28;11:e2723. doi: 10.7717/peerj-cs.2723 (PMC11888909; doi:10.7717/peerj-cs.2723)
Supplement: Supplemental Information 1 [file peerj-cs-11-2723-s001.zip › Code/metrics.ipynb]

# %% [code]
from sklearn.feature_extraction.text import TfidfTransformer,CountVectorizer
import pandas ,numpy,re,math
import pandas as pd
import numpy as np
import math
from sklearn.metrics.pairwise import cosine_similarity, paired_distances
from sklearn.metrics.pairwise import pairwise_distances   
from scipy.stats import pearsonr
from collections import Counter

# %% [markdown]
# data_process

# %% [code]
path=r'.\input\bbcsport\bbcsport_nmf.xlsx'

data_initial=pd.read_excel(path)


vocab_max_size=10000   
vocab_min_count=5
data=data_initial['new_nltk'].values.tolist()
data_matrix=[text.split()  for text in data]
data=[ele for row in data_matrix for ele in row]

vocab =Counter(data)
vocab_arr = [[wd, vocab[wd]] for wd in vocab if vocab[wd] >vocab_min_count] 
vocab_arr = sorted(vocab_arr, key=lambda k: k[1])[::-1]   
vocab_arr = sorted(vocab_arr)              
vocab2id = {value[0]:itm for itm,value in enumerate(vocab_arr)}

#text-word
doc_word_matrix=[]
for row in data_matrix:
    temp_row=[]
    for word in row:
        if word in vocab2id:
            temp_row.append(vocab2id[word])
    doc_word_matrix.append(temp_row)

#text-word
doc_word_matrix1=[]
for row in data_matrix:
    temp_row=[]
    for word in row:
        if word in vocab2id:
            temp_row.append(word)
    doc_word_matrix1.append(temp_row)  
    
    
from sklearn.feature_extraction.text import CountVectorizer
docs = doc_word_matrix  
vocab = list(vocab2id.keys())  
n_docs = len(docs)   
n_terms = len(vocab) 
fix_seed=np.random.seed(0)
print(f'the number of docs{n_docs},the number of word{n_terms}')


dt_mat = np.zeros([n_docs,n_terms])
for k in range(n_docs):
    for j in docs[k]:
        dt_mat[k, j] = dt_mat[k, j]+1.0
        # if k==0:
        #     print(k,'  ',j,dt_mat[k, j])
print('term doc matrix done')


#tf-idf
from sklearn.feature_extraction.text import TfidfVectorizer
doc_word_matrix_temp=['  '.join(doc) for doc in doc_word_matrix1]
tv = TfidfVectorizer()  
tv_fit = tv.fit_transform(doc_word_matrix_temp)
tfidf_matrix=pd.DataFrame(tv_fit.toarray(),columns=tv.get_feature_names_out())
print('tf-idf',tv_fit.toarray().shape)

#insert tag
data_initial.insert(3, 'tag',list(range(n_docs)))

# %% [code]
dt_mat = np.zeros([n_docs,n_terms])
for k in range(n_docs):
    for j in docs[k]:
        dt_mat[k, j] = dt_mat[k, j]+1.0
        # if k==0:
        #     print(k,'  ',j,dt_mat[k, j])

print('term doc matrix done')

# %% [markdown]
# NMF,ARI,ACC（Compare models）

# %% [code]

def add_to_excel(labels,pred):
    class_=labels
    class_count=Counter(labels)
    start_index,end_index=0,0
    true=np.zeros(len(class_))
    for num in (class_count.values()):
        end_index+=num
        temp_count=Counter(pred[start_index:end_index])
        max_key=0
#         print('-----------')
        for k, v in temp_count.items():
            if v == max(list(temp_count.values())):
                max_key = k   
#         print(max_key,temp_count)
        true[start_index:end_index]=max_key
#         print(f'{start_index}--{end_index}')
        start_index+=num
    return true,pred


#NMI
from sklearn import metrics
from sklearn.metrics import silhouette_score, silhouette_samples

def evaluate(A,B):
    print(f' NMI :  ',round(metrics.normalized_mutual_info_score(A,B),3))   # 直接调用sklearn中的函数
    print(f' ARI :  ',round(metrics.adjusted_rand_score(A, B),3))
    acc=0
    for i in range(len(A)):
        if A[i]!=B[i]:
            acc+=1
    acc=(len(A)-acc)/len(A)
    print(f' ACC :  ',acc)
    return round(metrics.normalized_mutual_info_score(A,B),3),round(metrics.adjusted_rand_score(A, B),3),acc
    
path=r'.\input\bbcsport\bbcsport_nmf.xlsx'

data_initial=pd.read_excel(path)
labels,pred=data_initial['type'].tolist(),data_initial['topic5'].tolist()
true,pred_=add_to_excel(labels,pred)
nmi,ari,acc=evaluate(true,pred_)


# %% [markdown]
# The proposed method (AICDR)

# %% [code]
#Classify data installation labels
def classify_cluster(topic,matrix):
    global data_initial
    data_temp=data_initial[['tag',topic]]
    topics=list(set(data_temp[topic].values.tolist()))
    matrix_3=[]
    for topic_ in topics:
        tags=data_temp[data_temp[topic]==topic_]['tag'].values.tolist()
        tags = np.array(tags).astype(int).tolist()
        matrix_3.append(matrix[tags,])
    return matrix_3
#Calculate the diameter of each class, which is a two-dimensional matrix
def calculate_diameter(matrix_2):
    #Calculate the mean (center vector) of a class
    cluster_n=len(matrix_2)
    cluster_t=np.array(matrix_2[0])
    for i in range(1,cluster_n):
        vector_i=np.array(matrix_2[i])
        cluster_t=vector_i+cluster_t
    cluster_u=cluster_t/cluster_n
    #calculate diameter
    cluster_diameter=0
    cluster_u=np.array(cluster_u)
    for j in matrix_2:
        cluster_j=np.array(j)
        vec=cluster_u-cluster_j
        cluster_diameter=np.linalg.norm(vec)+cluster_diameter
    return cluster_diameter
#Calculate the diameter of two major classes
def calculate_diameter_2(matrix_3):
    matrix_3_n=len(matrix_3)
    cluster_diameter_dict2={}
    for i in range(matrix_3_n):
        cluster_i=matrix_3[i] 
        cluster_i_n=len(cluster_i) 
        for j in range(i+1,matrix_3_n):
            cluster_j=matrix_3[j] 
            cluster_j_n=len(cluster_j)  
            cluster_n=cluster_i_n+cluster_j_n 
            cluster_i_j=np.concatenate((cluster_i,cluster_j))
                    
            #Calculate the mean (center vector) of major classes
            cluster_t=np.array(cluster_i_j[0])  
            for m in range(1,cluster_n):
                vector_m=np.array(cluster_i_j[m])
                cluster_t=vector_m+cluster_t
            cluster_u=cluster_t/cluster_n
            
            #Calculate the diameter of major categories
            cluster_diameter=0
            cluster_u=np.array(cluster_u)
            for k in cluster_i_j:
                cluster_k=np.array(k)
                vec=cluster_u-cluster_k
                cluster_diameter=np.linalg.norm(vec)+cluster_diameter
            cluster_diameter_dict2[f'{i}-{j}']=cluster_diameter
    return cluster_diameter_dict2


    
num_topic=3
matrix_3=classify_cluster(f'topic{num_topic}',tv_fit.toarray())

# After classification, the diameters of each category
matrix_3_diameter=[]
for matrix_2 in matrix_3:
    cluter_diameter=calculate_diameter(matrix_2)
#     print(cluter_diameter)
    matrix_3_diameter.append(cluter_diameter)
print('the diameters of each category:\n',matrix_3_diameter)
# ave_diameter.append(np.mean(matrix_3_diameter))

# Calculate the sum of the diameters of two classes
cluster_diameter_dict1={}
for i in range(num_topic):
    cluster_i_diameter=matrix_3_diameter[i]
    for j in range(i+1,num_topic):
        cluster_j_diameter=matrix_3_diameter[j]
#         print(f'{i}-{j}, {cluster_i_diameter}-{cluster_j_diameter},  {cluster_i_diameter+cluster_j_diameter} ')
        cluster_diameter_dict1[f'{i}-{j}']=cluster_i_diameter+cluster_j_diameter
print('the sum of the diameters of two classes\n:',cluster_diameter_dict1)

# inter-class distance
cluster_diameter_dict2=calculate_diameter_2(matrix_3)
print('Merge class diameter:\n',cluster_diameter_dict2)
cluster_diameter_dict3={key:c2-c1 for key,c2,c1 in zip(cluster_diameter_dict1.keys(),cluster_diameter_dict2.values(),cluster_diameter_dict1.values())}
print('inter-class distance sqr:\n',cluster_diameter_dict3)
inter_class_distance={key:math.sqrt(c3) for key,c3 in zip(cluster_diameter_dict3.keys(),cluster_diameter_dict3.values())}
print('inter-class distance:\n',inter_class_distance)

ave_inter_class_distance=np.mean(list(inter_class_distance.values()))
print('average distacne\n',ave_inter_class_distance)


# %% [code]
# Save the average inter class distance under different categories

# %% [code]
ave_inter_class_distance_dic={}
for j in range(2,21):
    print(f'Topic {j}')
    #Classify data installation labels
    num_topic=j
    matrix_3=classify_cluster(f'topic{num_topic}',tv_fit.toarray())     # LDA and NMF all use tv_fit.toarray()  
    
    # cos=class_cosine_similarity(matrix_3)
    # ave_cluster_cosine.append(cos)

    #Calculate the average inter class distance
    # After classification, the diameters of each category
    matrix_3_diameter=[]
    for matrix_2 in matrix_3:
        cluter_diameter=calculate_diameter(matrix_2)
        matrix_3_diameter.append(cluter_diameter)
    # print('the diameters of each category done')
    # Calculate the sum of the diameters of two classes
    cluster_diameter_dict1={}
    for i in range(num_topic):
        cluster_i_diameter=matrix_3_diameter[i]
        for j in range(i+1,num_topic):
            cluster_j_diameter=matrix_3_diameter[j]
            cluster_diameter_dict1[f'{i}-{j}']=cluster_i_diameter+cluster_j_diameter
    # print('the sum of the diameters of two classes done')
    # inter-class distance
    cluster_diameter_dict2=calculate_diameter_2(matrix_3)
    cluster_diameter_dict3={key:c2-c1 for key,c2,c1 in zip(cluster_diameter_dict1.keys(),cluster_diameter_dict2.values(),cluster_diameter_dict1.values())}
    inter_class_distance={key:math.sqrt(c3) for key,c3 in zip(cluster_diameter_dict3.keys(),cluster_diameter_dict3.values())}
    # print('inter-class distance done')
    ave_inter_class_distance=np.mean(list(inter_class_distance.values()))
    print('average distacne\n',ave_inter_class_distance)
    ave_inter_class_distance_dic[num_topic]=ave_inter_class_distance
    print('-'*30)


# %% [code]
#save

# out_path='.\\output\\all_inter_class_distance.xlsx'
# res=pd.read_excel(out_path)
# res.insert(7,'reuter_nmf',list(ave_inter_class_distance_dic.values()))
# res

# %% [code]
#draw

out_path=r'.\output\all_inter_class_distance.xlsx'
data=pd.read_excel(out_path)
columns=data.columns.tolist()
columns

# %% [code]
import matplotlib.pyplot as plt
import numpy as np
# from matplotlib import rcParams
# # rcParams['font.family'] = 'sans-serif'
# rcParams['font.sans-serif'] = ['Arial']

x=list(range(2,21))
x1=x[:-1]
def y_new(y):
    y_new=[]
    for i in range(len(y)):
        if i<len(y)-1:
            rate=abs(y[i]-y[i+1])
            # rate=abs(y[i+1]-y[i])/y[i]
            y_new.append(rate)
    return y_new
    
y1=y_new(data['reuter_lda'].tolist())
y2=y_new(data['reuter_nmf'].tolist())
y3=y_new(data['reuter_kmeans'].tolist())

fig = plt.figure(figsize=(5,3))
plt.plot(x1,y1,color='dodgerblue')
plt.plot(x1,y2,color='orange')
plt.plot(x1,y3,color='greenyellow')

plt.legend(labels=['LDA','NMF','K-Means'], loc='upper right',prop={'size': 12})
# plt.legend(labels=['GSDMM','SeaNMF'], loc='upper right',prop={'size': 12})

plt.xlabel('K',size=10)
plt.ylabel('AICDR',size=10)
plt.xticks(size=10)
plt.yticks(size=10)
plt.xticks(list(range(2,22,2)))


plt.scatter(x=3,y=np.max(y1),s=50,color='dodgerblue')
plt.scatter(x=3,y=np.max(y2),s=50,color='orange')
plt.scatter(x=3,y=np.max(y3),s=50,color='greenyellow')
plt.axvline(x=2.5, color='gray', linestyle='--') 
plt.axvline(x=3.5, color='gray', linestyle='--') 

plt.savefig(r'.\output\reuter_AICDR.png',dpi=1000,bbox_inches = 'tight') 

# %% [markdown]
# Elbow Method

# %% [code]
#Classify data installation labels
def classify_cluster(topic,matrix):
    global data_initial
    data_temp=data_initial[['tag',topic]]
    topics=list(set(data_temp[topic].values.tolist()))
    matrix_3=[]
    for topic_ in topics:
        tags=data_temp[data_temp[topic]==topic_]['tag'].values.tolist()
        tags = np.array(tags).astype(int).tolist()
        matrix_3.append(matrix[tags,])
    return matrix_3
#Calculate SSE
def calculate_sse(matrix_3):
    K=len(matrix_3)
    sse=0
    for k in range(K):
        vec_u_t=np.mean(matrix_3[k],axis=0)
        for vec in matrix_3[k]:
            sse=sse+np.sqrt(np.sum((vec-vec_u_t)**2))
    return sse
num_topic=4
matrix_3=classify_cluster(f'topic{num_topic}',tv_fit.toarray())
calculate_sse(matrix_3)

sse_lis=[]
for j in range(2,21):
    num_topic=j
    matrix_3=classify_cluster(f'topic{num_topic}',tv_fit.toarray())
    sse=calculate_sse(matrix_3)
    # print(f"topic {j}:", sse)
    sse_lis.append(sse)
plt.plot(list(range(2,21)),sse_lis)

# %% [code]
#save
out_path='.\\output\\all_elbow_method.xlsx'
res=pd.read_excel(out_path)
res.insert(6,'reuter_nmf',sse_lis)
res.to_excel(out_path,index=False)

# %% [code]
# draw

import matplotlib.pyplot as plt
import numpy as np
from matplotlib import rcParams
out_path=r'.\output\all_elbow_method.xlsx'
data=pd.read_excel(out_path)
columns=data.columns.tolist()
columns

# %% [code]
x=list(range(2,21))
x1=x[1:]
def y_new(y):
    y_new=[]
    for i in range(len(y)):
        if i<len(y)-1:
            rate=abs(y[i]-y[i+1])
            y_new.append(rate)
    return y_new
    
y1=y_new(data['reuter_lda'].tolist())
y2=y_new(data['reuter_nmf'].tolist())
y3=y_new(data['reuter_kmeans'].tolist())

fig = plt.figure(figsize=(5,3))
plt.plot(x1,y1,color='dodgerblue')
plt.plot(x1,y2,color='orange')
plt.plot(x1,y3,color='greenyellow')

plt.legend(labels=['LDA','NMF','K-Means'], loc='upper right',prop={'size': 12})
# plt.legend(labels=['GSDMM','SeaNMF'], loc='upper right',prop={'size': 12})

plt.xlabel('K',size=10)
plt.ylabel('Elbow method',size=10)
plt.xticks(size=10)
plt.yticks(size=10)
plt.xticks(list(range(2,22,2)))

plt.scatter(x=3,y=np.max(y1),s=50,color='dodgerblue')
plt.scatter(x=3,y=np.max(y2),s=50,color='orange')
plt.scatter(x=3,y=np.max(y3),s=50,color='greenyellow')
print(np.max(y1),np.max(y2))

# %% [code]
x=list(range(2,21))
y1=data['reuter_lda'].tolist()
y2=data['reuter_nmf'].tolist()
y3=data['reuter_kmeans'].tolist()

fig = plt.figure(figsize=(5,3))
plt.plot(x,y1,color='dodgerblue')
plt.plot(x,y2,color='orange')
plt.plot(x,y3,color='greenyellow')

plt.legend(labels=['LDA','NMF','K-Means'], loc='upper right',prop={'size': 12})
# plt.legend(labels=['GSDMM','SeaNMF'], loc='upper right',prop={'size': 12})

plt.xlabel('K',size=10)
plt.ylabel('Elbow method',size=10)
plt.xticks(size=10)
plt.yticks(size=10)
plt.xticks(list(range(2,22,2)))

plt.scatter(x=3,y=y1[3-2],s=50,color='dodgerblue')
plt.scatter(x=3,y=y2[3-2],s=50,color='orange')
plt.scatter(x=3,y=y3[3-2],s=50,color='greenyellow')
plt.axvline(x=2.5, color='gray', linestyle='--')  
plt.axvline(x=3.5, color='gray', linestyle='--') 

plt.savefig(r'.\output\reuter_see.png',dpi=1000,bbox_inches = 'tight') 

# %% [markdown]
# A quantitative discriminant method of elbow point (AQDEB)

# %% [code]
from sklearn.preprocessing import MinMaxScaler

#Classify data installation labels
def classify_cluster(topic,matrix):
    global data_initial
    data_temp=data_initial[['tag',topic]]
    topics=list(set(data_temp[topic].values.tolist()))
    matrix_3=[]
    for topic_ in topics:
        tags=data_temp[data_temp[topic]==topic_]['tag'].values.tolist()
        tags = np.array(tags).astype(int).tolist()
        matrix_3.append(matrix[tags,])
    return matrix_3
#algorithm
def calculate_ni(kmin,kmax):
    global data_initial
    md_lis=[]
    for num_topic in range(kmin,kmax):
        matrix_3=classify_cluster(f'topic{num_topic}',tv_fit.toarray())
        #1
        sse=0
        for k in range(num_topic):
            vec_u_t=np.mean(matrix_3[k],axis=0)
            for vec in matrix_3[k]:
                sse=sse+np.sqrt(np.sum((vec-vec_u_t)**2))
        md_lis.append(sse/data_initial.shape[0])

        #2
        # sse=0
        # for k in range(num_topic):
        #     vec_u_t=np.mean(matrix_3[k],axis=0)
        #     sse_=0
        #     for vec in matrix_3[k]:
        #         sse_=sse_+np.sqrt(np.sum((vec-vec_u_t)**2))
        #     sse_=sse_/len(matrix_3[k])
        #     sse=sse_+sse
        # md_lis.append(sse/num_topic)
        
    md_min=np.min(md_lis)
    md_max=np.max(md_lis)
    ni=[ (md-md_min)/(md_max-md_min)*10 for md in md_lis]
    return ni

def select_k(nmd,kmin,kmax):
    PL = list(zip(nmd, range(kmin, kmax + 1)))
    # print(PL)
    angles = []
    for i in range(len(PL) - 2):
        # print('-'*50)
        pi, ki = PL[i]
        pj, kj = PL[i + 1]
        pk, kk = PL[i + 2]
        
        a = np.array([ki, pi])
        b = np.array([kj, pj])
        c = np.array([kk, pk])
        
        distance_ij = np.sqrt(np.sum((a-b)**2))
        distance_jk = np.sqrt(np.sum((b-c)**2))
        distance_ik = np.sqrt(np.sum((a-c)**2))
        
        # print(distance_ij,'  ',distance_jk,'  ',distance_ik)
        a=(distance_ij**2 + distance_jk**2 - distance_ik**2) / (2 * distance_ij * distance_jk)
        # a=max(min(a, 1), -1)

        if a<-1 or a>1:
           a=(2 * distance_ij * distance_jk)/(distance_ij**2 + distance_jk**2 - distance_ik**2) 

        angle_rad = np.arccos(a)
        angles.append(angle_rad)
        print(i+3,a,angle_rad)
        # print(i+2,'  ', a,'   ',distance_ij**2 + distance_jk**2 - distance_ik**2,'  ',distance_ij * distance_jk)
        # print(i+2,a,angle_rad)
    Kopt = PL[angles.index(min(angles))][1]
    print(Kopt)
    return angles,Kopt,
    
kmin,kmax=2,21
nmd=calculate_ni(kmin,kmax)
angles,Kopt=select_k(nmd,kmin,kmax)
print(angles)


# %% [code]
#save
out_path=r'.\output\all_elbow_point.xlsx'
res=pd.read_excel(out_path)
res.insert(10,'reuter_kmeans',angles)
res.to_excel(out_path,index=False)

# %% [code]
# draw

import matplotlib.pyplot as plt
import numpy as np
from matplotlib import rcParams
out_path=r'.\output\all_elbow_point.xlsx'
data=pd.read_excel(out_path)
columns=data.columns.tolist()
columns


# %% [code]
x1=list(range(3,20))
y1=data['reuter_lda'].tolist()
y2=data['reuter_nmf'].tolist()
y3=data['reuter_kmeans'].tolist()

fig = plt.figure(figsize=(5,3))
plt.plot(x1,y1,color='dodgerblue')
plt.plot(x1,y2,color='orange')
plt.plot(x1,y3,color='greenyellow')

plt.legend(labels=['LDA','NMF','K-Means'], loc='lower right',prop={'size': 12})
# plt.legend(labels=['GSDMM','SeaNMF'], loc='lower right',prop={'size': 12})

plt.scatter(x=12,y=np.min(y1),s=50,color='dodgerblue')
plt.scatter(x=7,y=np.min(y2),s=50,color='orange')
plt.scatter(x=13,y=np.min(y3),s=50,color='greenyellow')
plt.axvline(x=2.5, color='gray', linestyle='--')  
plt.axvline(x=3.5, color='gray', linestyle='--') 

plt.xlabel('K',size=10)
plt.ylabel('AQDEB',size=10)
plt.xticks(size=10)
plt.yticks(size=10)
plt.yticks([0,1,2,3,4])
plt.xticks(list(range(2,22,2)))

plt.savefig(r'.\output\reuter_elbow_point.png',dpi=1000,bbox_inches = 'tight') 
