# Supplementary material for: An adaptive method for determining the optimal number of topics in topic modeling
Source: PeerJ Comput Sci. 2025 Feb 28;11:e2723. doi: 10.7717/peerj-cs.2723 (PMC11888909; doi:10.7717/peerj-cs.2723)
Supplement: Supplemental Information 2 [file peerj-cs-11-2723-s002.zip]

Archive with 7 entries (6 files):
- Datasets/
- Datasets/agnews.xlsx
- Datasets/bbcnews.xlsx
- Datasets/bbcsport.xlsx
- Datasets/reuters.xlsx
- Datasets/snippets1.xlsx
- Datasets/snippets2.xlsx
